# Supplementary material for: The role of buoyancy in the fate of ultra-high-pressure eclogite
Source: Sci Rep. 2019 Dec 27;9:19925. doi: 10.1038/s41598-019-56475-y (PMC6934836; doi:10.1038/s41598-019-56475-y)
Supplement: Supplementary file 2 — Supplementary table 2 [file 41598_2019_56475_MOESM2_ESM.xlsx]

## Sheet: Sheet1
Table S2 Excel compilation of exposed eclogite terranes including their observed mineral assemblages and published geothermobarometry. Predicted mineral assemblages posited by mineral equilibria modelling are correlated for the basic and ultrabasic rock types.
Type	abbreviation	Locality	P (GPa)	T (C)	method	bulk-rock	observed assemblage	predicted assemblage	reference
UHP-L	Z	Zermatt-Saas, Switzerland	2.8–3.2	590–605	ps	metabasalt	g–o–law–coe–ru–gl	g–o–law–coe–ru–mu–ta	Groppo et al. (2009); Angiboust & Agard (2010)
UHP-L	Z	Zermatt-Saas, Switzerland	2.8–3.3	590–606	ps	metasedimentary	g–mu–ctd–law	g–o–law–gl–mu–ru–coe	Angiboust & Agard (2010)
UHP-L	M	Monviso, Italy	2.6–2.8	550–630	RCSM, av-PT, ps	metabasalt	g–o–law–coe/q–ru–ctd (ta–cz–chl)	act–chl–law–o–g–mu–coe/q–ru	Angiboust et al. (2012)
UHP-L	M	Monviso, Italy	2.4–2.8	530–560	RCSM, av-PT, ps	metasedimentary	q–chl–mu–cal–ctd–g–(law)	g–o–law–gl–mu–ru–coe–q/coe–ctd	Angiboust et al. (2012)
UHP	ST	Sth Tianshan, China	2.4–2.7	470–510	g–cpx, ps	metabasalt	g–o–q/coe–gl–law–ru–pa	o–g–law–act–gl–mu–q/coe–ru	Lu et al. (2009)
UHP	T	Tianshan, China	4.75–5	560–600	cal-dol	carbonate	cal–dol	-	Zhang et al. (2003)
UHP	DM	Dora Maira, Italy	3.4	675–775	Si-ph, ps	metasedimentary/metagranite	q/coe–g–mu–ky–ta–jd–ru	g–o–mu–ru–q–ky	Chopin (1984); Compagnoni & Rolfo (2003)
UHP	AA	Alp Arami, Italy	3.2–5–10	840	g–cpx/opx/ol Al-opx, Ti-ex	peridotite	g-ol-cpx	g–ol–opx/hpx–cpx	Nimis & Trommsdorf (2001); Dobrzhinetskaya et al. (1996)
UHP	dE	d'Entrecasteaux, PNG	2.7–3.1	650–715	g–cpx, jd–ab–q, ps	metabasalt	g–o–coe–pl–hb–chl–bi	o–g–ky–mu–q/coe–ru–zo–law	Baldwin et al. (2004); DesOrmeau et al. (2017)
UHP	LR	Lanterman Range, Antarctica	3.2–3.3	760–820	g-opx, g–cpx, g–ol	peridodite	g–ol–opx–cpx–hb	g–ol–opx–cpx	Palmeri et al. (2007)
UHP	DS	Dabie-Sulu, China	4–5.5	700–820	g–cpx/opx/ol	peridotite	g–ol–opx–cpx–Ti-ch–bi–chl	g–ol–opx–cpx	Liou et al. (2000)
UHP	DS	Dabie-Sulu, China	2.8–3.2	610–630	g–cpx, ps	metabasalt	o–g–q/coe–ru	o–g–law–ta–mu–coe–ru	Liou et al. (2000)
UHP-L	DS	Dabie-Sulu, China	2.8–3.3	605–613	g–cpx	metabasalt	g–o–law–gl–ky–mu–q/coe–ta	o–g–law–ta–mu–coe–ru	Liu et al. (2006)
UHP	DS	Dabie-Sulu, China	2.8–3.3	605–614	g–cpx	metapelite	g–jd–gl–law–ctd	g–o–gl–mu–ru–q–law–ky	Liu et al. (2006)
UHP	DS	Dabie-Sulu, China	7–9	1200	exs. G, hpx exs. Cpx	metabasalt	g–cpx–maj	g–o–coe	Ye et al. (2000); Liu et al. (2007)
UHP	Q	Qaidam, China	7	880–920	exs. G	peridotite	g–ol–cpx–ol	g–ol–opx–cpx	Song et al. (2006)
UHP	WGR	Western Gneiss Region, Norway	3.5–8	650–800	g–cpx–ph	metagranite	g–o–ky–ph–coe/q	g–jd–ksp/wa–ky–coe	Ravna & Terry (2004)
UHP	WGR	Western Gneiss Region, Norway	3.2–6.4-8	1200	g–cpx (maj.)	peridotite	g–cpx–ol	g–cpx–opx/hpx–ol	Van Roermund et al. (2001); Spengler et al. (2006)
UHP	WGR	Western Gneiss Region, Norway	2–2.9 (3–3.5)	710–800 (850)	g–cpx, av-PT	metabasalt	o–g–ky–zo–(law)–q/coe	o–g–ky–mu–q/coe–ru–zo	Terry et al. (2000)
UHP	TM	Tso Morari, India	2.6–2.8	600–620	ps	metabasalt	g–o–ta–ru–q/coe–zo	o–g–law–ta–mu–coe–ru–gl/act	Palin et al. (2016)
UHP	TM	Tso Morari, India	2.6–2.8	600–620	ps	metagranite	q–ksp–pl–mu–bi–ilm–g	-	Palin et al. (2016)
UHP	BM	Bohemian Massif, Czech	3.3–7.5	875–1150	g–cpx/opx/ol	peridotite	g–cpx–opx	g–ol–opx/hpx–cpx	Medaris et al. (2004)
UHP	BM	Bohemian Massif, Czech	3.3–7.6	875–1151	g–cpx	metabasalt	g–o–ky–ru–cz–mu–cal	o–g–ky–mu–q/coe–ru–zo	Medaris et al. (2004)
UHP	Ez	Erzgebirge, Germany	4–5	900–1000	𝛂-PbO2-type sph	quartzofeldspathic	diam–q–fsp–g	g–jd–ksp–ky–coe	Hwang et al. (2000); Massone (2003)
UHP	FM	French Massif, France	2.3–3.0	750	g–cpx/opx/ol	peridotite	g–ol–opx–cpx–sp–hb–chl–ta–ilm	g–ol–opx–cpx	Gardein et al. (1990)
UHP	FM	French Massif, France	3	700–750	g–cpx	metabasalt	g–o–q/coe–zo–ky–mu–ru	o–g–ky–zo–mu–coe–ru	Lardeaux et al. (2001)
UHP	G	Gourma, Mali	2.8	750	g–cpx	metapelite/marble	ky–o–g–mu–ru	g–o–mu–ru–q/coe	Caby (1994)
UHP	K	Kaghan, Pakistan	2.7–2.9	690–750	g–cpx, Si-ph	metabasalt	g–o–amp–q/coe–mu–ru	o–g–ky–mu–q/coe–ru–zo	O'Brien et al. (2001)
UHP	EG	East Greenland	3.6–4.2	928–972	g–cpx, g–cpx–ky–ph–q, av-PT	orthogneiss/metabasalt	g–o–ky–q/coe–mu–ru	g–jd–ksp–ky–coe/g–o–coe	Gilotti & Ravna (2002)
UHP	WG	West Greenland	6.5–7	980	exs. G	peridotite	g–ol–cpx–opx–q	g–ol–opx/hpx–cpx	Glassley et al. (2014)
UHP	UZ	Ulten zone, Italy	2.7	850	opx–cpx, g–cpx/opx	peridotite	g–ol–opx–cpx–sp	g–ol–opx–cpx	Nimis & Molten (2000)
UHP	AT	Sth Altyn Tagh, China	1.8–4.2–7	870–990	g–cpx/opx	peridodite	g–ol–opx–cpx	g–ol–opx/hpx–cpx	Zhang et al. (2005)
UHP	AT	Sth Altyn Tagh, China	2.8–3 (9–12)	717–870	av-PT, g–cpx/opx	metabasalt	g–o–ru–mu–q/coe–zo	o–g–ky–mu–q/coe–ru–zo	Liu et al. (2012)
UHP	AT	Sth Altyn Tagh, China	1.85–2.53 (6–9)	930–1020	av-PT, 2-Fsp	metagranite	g–o–ksp–mu	g–jd–ky–wa/hol–coe/stv	Dong et al. (2019)
UHP	CP	Colorado Plateau, USA	3.5	540	g–cpx, Si-ph	metabasalt	g–o–law–ru–mu–coe	o–g–law–ta–mu–coe–ru	Usai et al. (2003)
UHP	KM	Kokchetav Massif, Kazakhstan	6–9	1000–1200	supersilicic sph	carbonate	diam–g–cpx–carb	-	Sobolev & Shatsky (1990); Ogasawara et al. (2002)
UHP	R	Rhodope, Greece	2.6–7.17	600–900	exs. G	metapelite	diam–maj–g–bi–ky	g–jd–ksp/wa–ky–coe	Mposkos & Kostopoulos (2001)
UHP	R	Rhodope, Greece	2.6–3.1	700	ps	metabasalt	g–cpx–ph–ky–zo–ru–coe	o–g–ky–mu–q/coe–ru–zo	Janek et al. (2011)
HP
Type-L	C	Schistes Lustre, Corsica	2.3	520	ps	metabasalt	o–law–g–mu–sph	o–g–act–law–mu–q–ru–gl	Vitale Brovarone et al. (2011)
Type-L	F	Ward Ck, Franciscan, USA	1.8–2.2	390–460	g–cpx	metabasalt	g–o–law–cz–chl–gl–ru–q	act–chl–law–gl–mu–o–q–sph	Shibakusa & Maekawa (1997)
Type-L	PM	Port Macquarie, Australia	1.8–2.2	560–640	g–cpx, jd–ab–q	metabasalt	o–g–law–ru–mu–gl (cz–chl–act)	o–g–act–law–cz–mu–q–ru–gl	Och et al. (2003)
Type-L	P	Central Pintides, Turkey	1.7	407	g–cpx	metabasalt	g–o–law–gl–mu–q–ru	act–chl–law–o–mu–gl–sph–q	Altherr et al. (2004)
Type-L	SM	Sivrihisar Massif, Turhey	2.1–2.4	422–580	ps, g–cpx–ph	metabasalt	o–g–law–mu–ru–gl–q	act–chl–law–o–mu–gl–ru	Whitney & Davies (2006)
Type-L	PL	Pinchi Lake, British Columbia	2.4–2.7	450–500	g–cpx, gl–ta–jd	metabasalt	o–g–law–gl–ta–mu–ru	act–chl–law–o–mu–gl–ru	Ghent et al. (2009)
Type-L	MG	Sth Motagua, Guatemala	2.4–2.5	470	g–cpx–ph	metabasalt	g–o–law–gl–mu–q–ru	o–g–act–law–mu–q–ru–gl	Tsujimori et al. (2006)
Type-L	DR	Samana, Dominican Republic	1.6–1.9	360–400	g–cpx	metabasalt	g–o–gl–cz/law–mu–q	act–chl–law–o–mu–gl–sph	Zack et al. (2004)
Type-E	NC	Pam Peninsula, New Caledonia	1.6–1.9	550–600	ps	metabasalt	o–g–bs–cz–q–ru–mu–(law)	o–g–act–cz–mu–q–ru–gl	Clarke et al. (1997); Fitzherbert et al. (2003, 2005)
Type-E	SM	Sivrihisar Massif, Turhey	1.8	600	g–cpx–ph, ps	metabasalt	g–o–gl–ep–ru–mu–q	o–g–hb–cz–mu–ru–q	Davies & Whitney (2006)
Type-E	NQ	North Qilian, China	1.8–2.2	450–480	g–cpx–ph, ps	metabasalt	g–o–mu–ru–law(cz)–(gl)	act–chl–law–o–mu–gl–ru	Cao et al. (2011)
Type-E	S	Sulawesi, Indonesia	2.2–2.8	580–620	g–cpx, g–cpx–ph	metabasalt	g–o–gl–cz–mu–ru–q	o–g–act–law–mu–q–ru–gl–cz	Miyazaki et al. (1996)
Type-E	MS	Motalafella, Spitsbergen, Norway	1.8–2.4	580–640	g–cpx	metabasalt	g–o–gl–zo–mu–ru–q	o–g–act–zo–mu–q–ru–gl–hb	Harijima et al. (1988)
Type-E	MS	Motalafella, Spitsbergen, Norway	1.8–2.5	580–641	jd–q	metapelite	ctd–pa–cz–g–jd–q	o–g–gl–mu–ru–q–pa	Harijima et al. (1988)
Type-E	V	Voltri, Italy	2	550	av-PT	metabasalt	g–o–pa–ta–cz–q–ru	o–g–act–cz–mu–q–ru–gl	Vignaroli et al. (2005)
Type-E	SJ	Sanbagawa, Japan	1.9–2.2	590–680	g–cpx	metabasalt	g–o–mu–gl–q–ru–cz	o–g–act–cz–mu–q–ru–gl	Wallis & Aoya (2000)
Type-E	CG	Cyclades, Greece	2.0–2.2	500–560	ps	metabasalt	g–o–mu–cz–q–sph–gl–chl	o–g–act–law–cz–mu–q–ru–gl	Laurent et al. (2018)
Type-E	EM	Cuba	1.6–2.1	600	av-PT	metabasalt	g–o–cz–gl–pa–mu–q–ab–ru	o–g–act–cz–mu–q–ru–gl	Schneider et al. (2004)
Type-E	RE	Raspas, Ecuador	1.8–2.0	550–600	g–cpx, jd–ab–q	metabasalt	g–o–bs–q–mu–cal–ru–cz	o–g–act–cz–mu–q–ru–gl	John et al. (2010)
Type-E	ZI	Zagros, Iran	2.1–2.4	590–630	av-PT	metabasalt	o–g–bs–mu–ru–cz–zo–q	o–g–act–zo–mu–q–ru–gl	Davoudian et al. (2010)
Type-E	SI	Sistan, Iran	1.9–2.3	600	av-PT	metabasalt	g–o–bs–mu–q–ru–cz–pa	o–g–act–cz–mu–q–ru–gl	Rad et al. (2005)
Type L = lawsonite eclogite; Type E = clinozoisite eclogite
Methods: ps = pseudosection; av-PT = average P–T; RCSM = Raman spectroscopy of carbonaceous material; exs. = exsolution; mineral pairs represent exchange trends
Mineral abbreviations follow Holland & Powell (2011)

## Sheet: cz-zo
	Pistorius (1961) The Journal of Geology, 69, 604–609
	350	28525	28.525
	400	27600	27.6
	450	26675	26.675
	500	25750	25.75
	550	24825	24.825
	600	23900	23.9
	650	22975	22.975
	700	22050	22.05
	750	21125	21.125
	800	20200	20.2
